# Supplementary material for: In vivo topical gene therapy for recessive dystrophic epidermolysis bullosa: a phase 1 and 2 trial
Source: Nat Med. 2022 Mar 28;28(4):780–8. doi: 10.1038/s41591-022-01737-y (PMC9018416; doi:10.1038/s41591-022-01737-y)
Supplement: Supplementary file 5 — Statistical source data [file 41591_2022_1737_MOESM5_ESM.xlsx]

## Sheet: Fig. 1B Data Set
Fig. 1B
Treatment
no virus	% of C7 expressing cells - keratinocytes	0	0	0	0	cell numbers/field - keratinocytes	185	180	195	200
MOI 1	% of C7 expressing cells - keratinocytes	80	50	76	15	cell numbers/field - keratinocytes	131	164	180	170
MOI 3	% of C7 expressing cells - keratinocytes	98	97	98		cell numbers/field - keratinocytes	134	110	176
MOI 10	% of C7 expressing cells - keratinocytes	38	58	44		cell numbers/field - keratinocytes	69	74	90
*Values represent 1 well
**error bars represent standard error of the mean of all replicates

## Sheet: Fig. 1C Data Set
Fig. 1C
Treatment
no virus	% of C7 expressing cells - fibroblasts	0	0	0		cell numbers/field - fibroblasts	3600	3400	2705	2290
MOI 1	% of C7 expressing cells - fibroblasts	49	100	49		cell numbers/field - fibroblasts	3350	3480	3355	3600
MOI 3	% of C7 expressing cells - fibroblasts	31	73	78		cell numbers/field - fibroblasts	2705	2785	2660	2920
MOI 10	% of C7 expressing cells - fibroblasts	88		100		cell numbers/field - fibroblasts	1145	1225	1100	1374
*Values represent 1 well
**error bars represent standard error of the mean of all replicates

## Sheet: Fig. 1G Data Set
Fig. 1G
Treatment
PBS	Day 3 - COL7A1 DNA copies/100ng total DNA	0	0	0
HSV-GFP	Day 3 - COL7A1 DNA copies/100ng total DNA	195	195	0
B-VEC	Day 3 - COL7A1 DNA copies/100ng total DNA	30600000	14100000	27000000
PBS	Day 7 - COL7A1 DNA copies/100ng total DNA	15564	15564	0
HSV-GFP	Day 7 - COL7A1 DNA copies/100ng total DNA	0	0	0
B-VEC	Day 7 - COL7A1 DNA copies/100ng total DNA	139007	10800000	55637
PBS	Day 7 x 2 inj - COL7A1 DNA copies/100ng total DNA	23021	23021	0
HSV-GFP	Day 7 x 2 inj - COL7A1 DNA copies/100ng total DNA	0	0	0
B-VEC	Day 7 x 2 inj - COL7A1 DNA copies/100ng total DNA	12900000	13400000	2875331
*Values represent skin specimen = injection site
**error bars represent standard error of the mean of all replicates

## Sheet: Fig. 1H Data Set
Fig. 1H
Treatment
PBS	Day 3 - COL7A1 transcripts/100ng RNA	0	0	0
HSV-GFP	Day 3 - COL7A1 transcripts/100ng RNA	0	0	0
B-VEC	Day 3 - COL7A1 transcripts/100ng RNA	91000	30200	184000
PBS	Day 7 - COL7A1 transcripts/100ng RNA	0	0	0
HSV-GFP	Day 7 - COL7A1 transcripts/100ng RNA	0	0	0
B-VEC	Day 7 - COL7A1 transcripts/100ng RNA	305	10301	226
PBS	Day 7 x 2 inj - COL7A1 transcripts/100ng RNA	4	4	4
HSV-GFP	Day 7 x 2 inj - COL7A1 transcripts/100ng RNA	0	0	0
B-VEC	Day 7 x 2 inj - COL7A1 transcripts/100ng RNA	35724	26982	8004
*Values represent skin specimen = injection site
**error bars represent standard error of the mean of all replicates
